# Supplementary material for: Ultra-Processed Food Intake Is Associated with Non-Alcoholic Fatty Liver Disease in Adults: A Systematic Review and Meta-Analysis
Source: Nutrients. 2023 May 10;15(10):2266. doi: 10.3390/nu15102266 (PMC10224355; doi:10.3390/nu15102266)
Supplement: Supplementary file 1 [file nutrients-15-02266-s001.zip]

Archive with 1 entries (1 files):
- nutrients-2358177-supplementary.pdf
